# Supplementary material for: Synaptic inhibitory dynamics drive benzodiazepine response in pediatric status epilepticus
Source: Epilepsia. 2025 Apr 15;66(8):2980–94. doi: 10.1111/epi.18398 (PMC12371633; doi:10.1111/epi.18398)
Supplement: Supplementary file 1 — Data S1. [file EPI-66-2980-s001.zip]

Archive with 2 entries (2 files):
- epi18398-sup-0001-TableS1-S2.docx
- epi18398-sup-0002-DatS2.p7s
